# Supplementary material for: Remediation of Acid Mine Drainage (AMD) Using Steel Slag: Mechanism of the Alkalinity Decayed Process
Source: Int J Environ Res Public Health. 2023 Feb 4;20(4):2805. doi: 10.3390/ijerph20042805 (PMC9956301; doi:10.3390/ijerph20042805)
Supplement: Supplementary file 1 [file ijerph-20-02805-s001.zip]

Archive with 1 entries (1 files):
- ijerph-2057643-supplementary.pdf
